# Supplementary material for: The Potential of Intra-Articular Therapies in Managing Knee Osteoarthritis: A Systematic Review
Source: Clin Pract. 2024 Sep 25;14(5):1970–96. doi: 10.3390/clinpract14050157 (PMC11506573; doi:10.3390/clinpract14050157)
Supplement: Supplementary file 1 [file clinpract-14-00157-s001.zip]

Archive with 1 entries (1 files):
- clinpract-3178806-supplementary.pdf
